# Supplementary material for: The Best of Both Worlds: A Framework for Combining Degradation Prediction with High Performance Super-Resolution Networks
Source: Sensors (Basel). 2022 Dec 30;23(1):419. doi: 10.3390/s23010419 (PMC9823731; doi:10.3390/s23010419)
Supplement: Supplementary file 1 [file sensors-23-00419-s001.zip]

Archive with 1 entries (1 files):
- sensors-2053450-supplementary.pdf
